# Supplementary material for: Genetic Variants Underlying Plasticity in Natural Populations of Spadefoot Toads: Environmental Assessment versus Phenotypic Response
Source: Genes (Basel). 2024 May 11;15(5):611. doi: 10.3390/genes15050611 (PMC11121243; doi:10.3390/genes15050611)
Supplement: Supplementary file 1 [file genes-15-00611-s001.zip]

Archive with 1 entries (1 files):
- genes-2982972-supplementary.pdf
